# Supplementary material for: Succinyl Chitosan-Colistin Conjugates as Promising Drug Delivery Systems
Source: Int J Mol Sci. 2022 Dec 22;24(1):166. doi: 10.3390/ijms24010166 (PMC9820547; doi:10.3390/ijms24010166)
Supplement: Supplementary file 1 [file ijms-24-00166-s001.zip]

Archive with 1 entries (1 files):
- ijms-2081258-supplementary.pdf
